# Supplementary material for: Pharmacologic ROMK Inhibition Protects Against Myocardial Ischemia Reperfusion Injury
Source: Int J Mol Sci. 2025 Apr 17;26(8):3795. doi: 10.3390/ijms26083795 (PMC12028082; doi:10.3390/ijms26083795)
Supplement: Supplementary file 1 [file ijms-26-03795-s001.zip]

Archive with 1 entries (1 files):
- ijms-3500443-supplementary.pdf
